# Supplementary material for: Investigating Lignin-Derived Monomers and Oligomers in Low-Molecular-Weight Fractions Separated from Depolymerized Black Liquor Retentate by Membrane Filtration
Source: Molecules. 2021 May 13;26(10):2887. doi: 10.3390/molecules26102887 (PMC8152784; doi:10.3390/molecules26102887)
Supplement: Supplementary file 1 [file molecules-26-02887-s001.zip]

Archive with 1 entries (1 files):
- Supplementary Materials_20210408_1.pdf
